# Supplementary material for: Past and present goals are represented concurrently during visual search
Source: PLoS Biol. 2026 May 4;24(5):e3003779. doi: 10.1371/journal.pbio.3003779 (PMC13155657; doi:10.1371/journal.pbio.3003779)
Supplement: S1 Data — Response time (Fig 1B) and accuracy (Fig 1C) data (n = 23) across intertrial target distances separately for each individual from Experiment 1. (XLSX) [file pbio.3003779.s007.xlsx]

## Sheet: Figure 1B
easy_dist0_rt	easy_dist1_rt	easy_dist2_rt	easy_dist3_rt	easy_dist4_rt	hard_dist0_rt	hard_dist1_rt	hard_dist2_rt	hard_dist3_rt	hard_dist4_rt	easy_rtslope	hard_rtslope
544.46	553.288	559.717	570.889	558.806	604.488	675.714	694.91	689.744	684.833	7.28421	23.9298
628.691	642.09	636.098	640.173	627.113	853.55	896.561	962.584	945.192	962.182	-0.359952	13.4246
506.107	523.601	525.357	530.413	524.817	691.974	735.482	772.591	770.843	703.46	4.2568	15.437
549.839	574.326	563.99	587.518	579.457	777.909	758.059	892.171	809.121	834.42	5.31591	26.0767
646.533	674.581	696.741	697.899	649.457	919.231	972.687	1034.69	1068.99	1036.01	4.11625	34.9538
677.83	724.47	808.167	744.753	817.853	900.652	1145.7	1155.5	1133.97	1193.7	20.7971	31.4422
530.561	545.255	555.134	562.045	541.996	668.767	756.026	744.686	709.457	682.419	6.20021	0.557223
666.067	714.038	723.887	703.275	713.846	927.48	1004.59	1062.32	1096.6	984.747	3.61412	24.0859
610.753	608.31	604.129	603.275	614.177	732.972	813.731	880.124	844.867	827.239	3.38512	15.1491
513.547	528.552	529.772	532.418	532.768	646.185	735.28	771.535	770.6	808.043	4.70972	19.6432
585.79	600.293	600.39	588.626	601.871	751.262	872.128	885.874	861.455	852.896	3.26748	14.2515
518.176	564.501	591.948	580.311	570.415	641.37	802.765	865.234	894.308	949.895	9.80572	63.5731
512.985	530.502	531.425	532.301	537.803	619.527	695.946	717.315	780.867	718.228	1.92982	25.2726
456.264	471.61	472.618	461.925	476.85	514.697	544.588	619.603	564.723	563.66	-0.54224	8.11906
558.726	566.21	578.318	585.031	577.912	698.471	803.423	871.541	878.663	864.343	6.97477	31.3404
594.889	608.475	622.466	609.903	614.034	657.999	823.171	894.312	892.276	877.046	9.96788	39.8385
655.02	673.063	671.354	677.453	680.562	1060.06	1137.88	1158.62	1110.07	1196.02	3.8665	17.9402
547.837	558.087	561.363	555.51	554.973	667.627	807.127	788.883	832.105	767.972	-0.993014	18.2644
574.02	617.212	630.129	631.913	619.679	777.771	846.637	928.921	935.432	966.5	9.37389	31.423
656	667.548	699.633	659.359	712.073	752.913	874.4	914.676	902.45	936.682	7.5062	33.5094
477.014	487.042	485.495	485.008	492.816	537.739	561.59	573.124	565.854	570.117	1.67319	8.68929
603.801	620.828	633.472	639.15	632.654	897.986	1069.08	1017.99	1090.97	1097.5	6.08809	25.9892
508.431	519.992	540.048	529.485	523.535	565.685	749.772	812.844	714.631	754.718	1.66938	45.2446

## Sheet: Figure 1C
easy_dist0_acc	easy_dist1_acc	easy_dist2_acc	easy_dist3_acc	easy_dist4_acc	hard_dist0_acc	hard_dist1_acc	hard_dist2_acc	hard_dist3_acc	hard_dist4_acc	easy_accslope	hard_accslope
0.954545	0.977273	0.980769	0.995455	0.981308	0.991071	0.99095	0.981567	0.981221	1	0.00755535	-0.000114389
0.957447	0.970833	0.942029	0.953488	0.948454	0.883495	0.850679	0.734513	0.727273	0.721154	-0.00479775	-0.0479192
0.989583	1	0.990196	0.985782	0.99115	0.918367	0.903226	0.909953	0.893519	0.922414	-0.00211921	-0.000572082
0.953271	0.956938	0.954802	0.933628	0.921053	0.951456	0.950249	0.902326	0.940426	0.953271	-0.00932439	-0.00103385
0.967391	0.941176	0.94382	0.952096	0.935484	1	0.956284	0.954023	0.934911	0.942529	-0.0037631	-0.0120352
0.952941	0.977273	0.981308	0.961353	0.951456	0.969072	0.969072	0.905028	0.990909	0.931034	-0.00363101	-0.00151089
0.932692	0.926407	0.913043	0.889908	0.926606	0.90566	0.888889	0.873303	0.879828	0.913462	-0.00711417	-0.000410088
0.988095	0.98773	0.994286	0.988636	0.960526	0.962963	0.913514	0.881188	0.882075	0.862745	-0.00412678	-0.0211635
1	0.987952	0.981982	0.990244	1	0.969697	0.96	0.955224	0.917695	0.981308	0.000999023	-0.00574071
0.931034	0.942857	0.941799	0.953947	0.952381	0.945946	0.912821	0.91133	0.905556	0.897436	0.00534369	-0.00858472
0.967033	0.985577	0.990654	0.975	0.962963	0.927711	0.955882	0.934343	0.943396	0.958763	-0.00287708	0.0026402
1	0.97449	0.969231	0.952381	1	0.988095	0.921951	0.888889	0.840206	0.892473	-0.00361343	-0.0291578
0.965517	0.950739	0.959821	0.972093	1	0.970297	0.976077	0.971014	0.961326	0.966667	0.00899034	-0.00306114
0.965517	0.940594	0.956098	0.942857	0.976471	0.988095	0.902778	0.902913	0.89418	0.884298	0.00199335	-0.016872
0.9875	1	0.966292	0.97619	0.989691	0.965116	0.951351	0.941799	0.923077	0.935897	-0.00368631	-0.00965077
0.966667	1	0.994444	1	0.977011	0.984375	1	0.993289	0.971264	0.988235	0.000486528	-0.00472592
1	0.988439	0.988024	0.994318	1	0.898551	0.933702	0.926136	0.925	0.934783	0.00130241	0.00390585
0.99	0.987288	0.980488	0.985222	0.978723	0.978495	0.989899	0.96861	0.976077	0.979167	-0.00222508	-0.00225896
0.989899	1	0.992095	1	1	0.97	0.96347	0.938017	0.957806	0.967742	0.00160876	-0.000843673
1	0.990244	0.990991	0.995074	1	0.921053	0.887097	0.902439	0.932039	0.929412	0.000970553	0.0100173
0.972477	0.975248	0.986425	0.949772	0.981651	0.975309	0.973684	0.926829	0.957944	0.964912	-0.00272738	-0.00391924
1	1	1	1	1	0.957895	0.948571	0.92638	0.91623	0.938053	-1.50487e-16	-0.00804911
1	0.990654	0.970711	0.977273	0.972222	0.980583	0.965347	0.953917	0.966245	0.908046	-0.0067855	-0.0107389
