# Supplementary material for: Past and present goals are represented concurrently during visual search
Source: PLoS Biol. 2026 May 4;24(5):e3003779. doi: 10.1371/journal.pbio.3003779 (PMC13155657; doi:10.1371/journal.pbio.3003779)
Supplement: S2 Data — Response time (Fig 2B) and accuracy (Fig 2C) data (n = 42) across intertrial target distances separately for each individual from Experiment 2. (XLSX) [file pbio.3003779.s008.xlsx]

## Sheet: Figure 2B
covert_dist0_rt	covert_dist1_rt	covert_dist2_rt	covert_dist3_rt	covert_dist4_rt	neutral_dist0_rt	neutral_dist1_rt	neutral_dist2_rt	neutral_dist3_rt	neutral_dist4_rt	covert_rtslope	neutral_rtslope
537.851	540.544	514.001	505.701	580.567	574.248	600.244	603.948	611.976	578.922	-0.713261	4.42219
541.548	535.209	534.387	543.395	543.138	559.337	582.274	586.179	599.766	581.47	-0.232782	8.16784
543.76	529.113	542.36	539.127	534.739	576.809	594.858	592.248	600.735	585.499	-0.471573	3.72414
549.294	553.795	547.935	550.692	547.254	544.355	551.89	568.577	562.649	575.454	-3.07837	6.11714
432.23	432.503	426.083	427.746	429.476	474.002	491.574	499.719	511.54	501.205	-0.85322	4.02728
475.375	480.447	479.539	477.392	476.784	497.727	515.923	523.487	527.758	523.291	1.29951	5.46411
455.96	467.575	460.012	459.193	467.77	487.937	492.408	501.271	490.048	518.657	1.51427	4.14513
449.989	465.039	453.097	451.456	443.366	496.166	510.371	518.856	527.738	508.546	-3.15681	4.17376
562.398	557.19	568.126	574.395	576.506	544.075	563.4	570.571	558.723	538.682	9.07505	2.883
547.243	570.814	564.309	577.251	578.72	562.96	574.565	589.172	572.939	618.985	10.8169	6.04462
467.699	466.958	481.137	482.05	484.151	479.933	511.176	530.411	538.723	515.022	6.7977	9.36373
468.598	483.872	480.628	484.47	476.109	494.569	520.722	541.085	549.983	532.434	-0.0947461	8.4732
499.378	499.027	497.471	481.715	524.388	560.501	563.726	583.86	583.105	569.749	-1.49003	11.7509
484.026	504.294	480.372	479.779	496.064	523.148	564.505	565.273	548.087	560.92	-6.96851	3.31628
420.807	413.458	422.221	424.234	428.842	433.682	462.402	457.735	468.487	457.87	3.97746	4.43565
541.041	528.475	530.729	530.128	538.079	558.821	554.748	558.5	569.796	561.825	-1.06547	2.55102
471.938	483.788	483.926	494.939	475.241	480.293	497.697	510.615	506.49	525.151	1.5126	5.83669
510.543	517.41	524.151	519.099	514.443	579.614	588.859	589.008	597.696	604.906	-3.49594	6.02073
447.347	443.991	447.709	447.498	443.328	494.778	502.586	503.967	507.455	507.793	-1.85385	6.1067
418.694	420.664	418.549	412.874	425.747	429.358	442.737	454.13	447.075	436.467	0.274442	1.09619
406.853	390.168	390.716	387.512	396.293	432.772	434.174	447.641	451.019	464.386	-2.533	5.68337
415.851	423.264	415.087	425.074	419.8	463.153	473.178	474.799	481.885	486.56	1.62329	4.09327
430.091	440.514	438.677	442.645	428.961	483.287	479.302	456.905	475.074	462.53	-4.37356	-0.146712
643.305	659.381	689.971	679.513	684.456	695.792	746.164	738.858	748.551	756.107	9.84882	8.06397
445.808	440.224	449.919	453.428	446.189	484.721	498.3	498.74	487.916	502.144	3.29276	1.67637
516.489	503.042	504.193	498.007	495.325	543.06	547.529	536.381	547.195	540.427	-5.77099	0.606408
427.244	432.252	438.647	429.537	431.391	434.554	438.446	447.497	445.147	463.443	2.27733	4.9073
522.973	519.043	521.772	528.506	520.865	562.216	577.758	567.263	583.297	562.368	3.47833	2.80616
495.344	480.859	483.941	476.532	489.029	526.495	539.811	538.895	549.972	525.347	0.416377	-0.172592
443.625	426.894	434.782	445.942	440.423	484.179	493.39	491.393	500.121	497.3	2.91368	1.25507
494.381	495.286	494.362	494.684	487.597	517.494	529.216	548.399	536.48	547.485	-1.8579	5.08679
495.008	483.647	475.095	474.75	483.541	559.404	559.059	558.968	566.015	551.363	-1.79665	3.05227
509.882	512.478	501.728	500.836	517.605	577.429	602.264	601.214	585.645	593.877	0.989196	0.720299
502.025	507.657	514.613	512.551	491.774	535.28	593.425	594.13	591.161	589.651	0.380828	6.43961
572.462	561.59	580.973	575.966	603.63	612.202	625.982	658.62	646.43	639.277	6.9504	3.58435
570.962	543.242	556.14	550.336	546.608	571.066	583.895	586.954	593.932	585.425	-4.77597	3.86283
552.952	547.474	562.97	555.82	547.485	586.172	595.61	614.607	622.837	591.903	4.07932	3.27779
423.506	419.885	424.612	421.131	422.518	455.387	462.057	464.714	461.084	457.761	0.0757918	2.60001
533.493	520.993	538.803	532.226	531.891	569.377	576.572	596.863	579.6	614.851	1.48923	10.6326
549.84	568.724	572.471	575.721	556.57	620.015	616.669	633.804	644.91	611.396	3.77913	3.5968
495.799	524.542	525.758	533.689	557.147	628.42	670.718	663.57	651.921	633.862	9.54252	-4.91274
488.585	504.145	487.619	505.654	485.941	528.415	533.232	546.877	532.283	540.31	-1.89435	4.31716

## Sheet: Figure 2C
covert_dist0_acc	covert_dist1_acc	covert_dist2_acc	covert_dist3_acc	covert_dist4_acc	neutral_dist0_acc	neutral_dist1_acc	neutral_dist2_acc	neutral_dist3_acc	neutral_dist4_acc	covert_accslope	neutral_accslope
0.978022	0.990783	0.974874	0.969543	0.966292	0.978723	0.962791	0.935829	0.939227	0.909091	-0.0057751	-0.0156769
1	0.986111	0.984211	0.982456	0.990099	0.990385	0.974359	0.973822	0.979487	0.957447	-0.00184662	-0.00447304
0.990991	1	1	1	1	1	1	0.990868	0.991228	1	0.00155289	-0.00160239
0.942308	0.967136	0.974747	0.968586	0.969072	0.974359	0.955357	0.91866	0.9447	0.946903	0.00479908	-0.00539806
1	0.986842	0.984436	0.973913	0.99115	0.976471	0.944681	0.92766	0.943231	0.962963	-0.00343333	-0.00146061
1	0.984211	0.99569	0.995025	0.991228	0.970874	1	0.986784	0.980676	0.982301	0.000342185	-0.00116838
0.976471	0.96988	0.955224	0.976048	0.93617	0.906667	0.909091	0.882353	0.910615	0.896226	-0.00601544	-0.00139757
0.976471	0.973333	0.938356	0.973856	0.948052	0.986667	0.93617	0.941748	0.938547	0.882353	-0.00472205	-0.016199
0.965812	0.963303	0.963158	0.980769	0.948454	0.965909	0.876238	0.934579	0.898734	0.94382	0.000244923	0.000144113
1	0.972222	0.988024	0.995238	1	0.984848	0.987421	0.973262	0.975	1	0.00449554	0.000738161
1	1	0.984615	0.987805	1	0.960784	0.995633	0.984615	0.976744	0.972973	-0.00195828	-0.00148527
0.963415	0.980861	0.951456	0.981982	0.957627	0.941176	0.967914	0.977654	0.95	1	-0.00111228	0.0059686
0.9375	0.971429	0.970238	0.961538	0.942529	0.985915	0.925	0.915254	0.89441	0.948718	-0.00124646	-0.0107609
0.987654	0.979253	0.960526	0.97479	0.970588	0.973684	0.976959	0.973094	0.948357	0.959016	-0.00326498	-0.00698412
0.9375	0.973333	0.99061	0.966667	0.921739	0.976744	0.961905	0.920705	0.948598	0.930435	-0.00484732	-0.00946459
0.987179	1	0.985401	0.978142	0.980198	0.976744	0.965714	0.973684	0.967391	0.988636	-0.00470002	0.0022371
0.932039	0.986607	0.972222	0.980488	0.962963	0.90566	0.95	0.933962	0.945205	0.909091	0.00372979	-0.0011637
0.945946	0.895288	0.889503	0.92	0.87	0.940476	0.874317	0.857143	0.860335	0.866667	-0.00742213	-0.0141669
1	1	1	0.995122	1	1	1	0.9801	0.995025	0.966292	-0.000728742	-0.006258
0.956044	0.945098	0.967742	0.963801	0.961165	0.954955	0.944954	0.931559	0.922374	0.903846	0.00445956	-0.0122461
0.96	0.950249	0.980583	0.954315	0.979381	0.918367	0.959184	0.929577	0.936073	0.93578	0.00409922	-0.000965363
0.953704	0.9801	0.971014	0.973799	0.970297	0.932432	0.925764	0.912281	0.931507	0.947826	0.00189384	0.00437721
0.967213	0.97093	0.953608	0.969136	0.888889	0.948454	0.957895	0.892045	0.944162	0.945455	-0.0147747	-0.00238961
1	1	0.995192	1	0.98913	0.9875	0.989848	0.995215	0.988166	0.979592	-0.00181726	-0.00177658
0.978947	0.951111	0.964844	0.978541	0.904348	1	0.981308	0.946154	0.965812	0.906542	-0.00773904	-0.0177472
0.991525	0.986547	0.9869	0.962343	0.972973	0.942623	0.957983	0.956349	0.964126	0.964912	-0.00722694	0.00476739
0.94	0.903766	0.955556	0.922018	0.918919	0.934783	0.954023	0.927885	0.898551	0.942308	5.59481e-05	-0.00884453
0.989691	0.991342	0.995327	0.995413	0.977273	1	0.982222	0.979508	0.982379	0.970874	-0.00182817	-0.00471336
0.987654	0.978142	0.964103	0.966102	0.95122	0.978022	0.931373	0.913043	0.940299	0.971698	-0.00802642	0.00135437
0.948454	0.961538	0.96875	0.954545	0.969466	0.914894	0.945833	0.922747	0.926829	0.943548	0.00213369	0.00111427
0.986301	0.99422	0.977528	0.987261	0.986842	0.932432	0.978378	0.989848	0.968553	0.974359	-0.00122805	0.00476333
0.952941	0.955752	0.952607	0.9447	0.982906	0.967391	0.954751	0.950617	0.955556	0.970874	0.00356049	0.00091219
0.972603	0.962567	0.978261	0.984536	0.978495	1	0.967532	0.967391	0.977273	0.978022	0.00494955	-0.00143414
0.986486	0.984127	0.994536	0.988304	0.987179	0.969231	0.92638	0.948571	0.945355	0.977528	0.000914281	0.0057854
1	0.965318	0.99422	0.9875	0.986667	0.987179	0.974843	0.957055	0.982249	1	0.00205533	0.00279185
0.972477	0.995745	1	0.995851	1	1	0.996016	1	0.996047	1	0.00435928	3.44881e-05
0.990566	0.97449	1	0.977376	1	0.981481	0.980488	0.983264	0.967442	0.962264	0.00178001	-0.00537296
0.991453	0.967626	0.995763	0.982759	0.969231	0.972973	0.984615	0.964143	0.974026	0.948529	-0.000923265	-0.00634689
0.982609	0.964912	0.971074	0.941704	0.974359	0.943182	0.956522	0.957346	0.959459	0.912281	-0.00510202	-0.00542646
0.955056	0.963731	0.983051	0.958525	0.963303	0.946809	0.907692	0.873096	0.909502	0.929825	0.000168179	-0.00152119
0.99	0.986047	0.975104	0.971429	0.979592	0.954545	0.969072	0.964602	0.971564	0.983333	-0.00426286	0.00529632
1	0.968586	0.952128	0.941799	0.911392	0.946429	0.939252	0.951515	0.924419	0.955556	-0.0187196	-0.000485628
